# Supplementary material for: Uveal melanoma and marital status: a relationship that affects survival
Source: Int Ophthalmol. 2022 Jul 11;42(12):3857–67. doi: 10.1007/s10792-022-02406-2 (PMC9617958; doi:10.1007/s10792-022-02406-2)
Supplement: Supplementary file 2 — Supplementary file2 (XLSX 38 KB) [file 10792_2022_2406_MOESM2_ESM.xlsx]

## Sheet: Sheet1
Patients’ Characteristics - APA Style		Marital status at diagnosis
		Single (never married)				Married (including common law)				Widowed				Divorced				Separated				Unmarried or Domestic Partner				Total
		Count	Column N %	95.0% Lower CL for Column N %	95.0% Upper CL for Column N %	Count	Column N %	95.0% Lower CL for Column N %	95.0% Upper CL for Column N %	Count	Column N %	95.0% Lower CL for Column N %	95.0% Upper CL for Column N %	Count	Column N %	95.0% Lower CL for Column N %	95.0% Upper CL for Column N %	Count	Column N %	95.0% Lower CL for Column N %	95.0% Upper CL for Column N %	Count	Column N %	95.0% Lower CL for Column N %	95.0% Upper CL for Column N %	Count	Column N %	95.0% Lower CL for Column N %	95.0% Upper CL for Column N %
Sex	Total	1292	1			6518	1			1169	1			719	1			84	1			7	1			9789	1
	Female	593a	0.458978	0.431924	0.486217	2675b	0.410402	0.398502	0.422381	923c	0.789564	0.765499	0.812197	425d	0.591099	0.554857	0.626609	51a,d	0.607143	0.500526	0.706517	1a,b,d	0.142857	0.0158765	0.500797	4668	0.476862	0.466976	0.486762
	Male	699a	0.541022	0.513783	0.568076	3843b	0.589598	0.577619	0.601498	246c	0.210436	0.187803	0.234501	294d	0.408901	0.373391	0.445143	33a,d	0.392857	0.293483	0.499474	6a,b,d	0.857143	0.499203	0.984123	5121	0.523138	0.513238	0.533024
Age Group in 20s	0-19	59a	0.0456656	0.0352819	0.058081	1				1				1				1				1				59	0.00602717	0.00463585	0.00771033
	20-39	230a	0.178019	0.157893	0.199585	458b,d	0.070267	0.0642521	0.0766634	3c	0.0025663	0.000723296	0.0068328	32b	0.0445063	0.031219	0.0614477	10a,d	0.119048	0.0628805	0.200889	1				733	0.07488	0.0697915	0.0802198
	40-59	506a,c	0.391641	0.365292	0.418475	2484a	0.381098	0.369363	0.392939	70b	0.0598802	0.0473548	0.0745808	320c	0.445063	0.409018	0.481548	29a,c	0.345238	0.250156	0.45078	3a,c	0.428571	0.138864	0.765499	3412	0.348554	0.339161	0.358038
	60-79	414a	0.320433	0.295412	0.346258	3080b	0.472538	0.460432	0.484668	641c	0.548332	0.519714	0.576711	337b	0.468707	0.432418	0.505247	38a,b,c	0.452381	0.349056	0.558925	3a,b,c	0.428571	0.138864	0.765499	4513	0.461028	0.451166	0.470913
	80+	83a,c	0.0642415	0.0518381	0.0785939	496a	0.076097	0.0698476	0.0827226	455b	0.389222	0.361574	0.417417	30c	0.0417246	0.0289021	0.0582234	7a,c	0.0833333	0.0380508	0.156642	1a,b,c	0.142857	0.0158765	0.500797	1072	0.109511	0.10344	0.115812
Race recode (W, B, AI, API)	White	1240a	0.959752	0.947988	0.969461	6339a,b	0.972538	0.968358	0.976298	1148b	0.982036	0.973185	0.988508	696a,b	0.968011	0.953212	0.979058	82a,b	0.97619	0.925817	0.99502	6a,b	0.857143	0.499203	0.984123	9511	0.971601	0.968169	0.974753
	Black	16a	0.0123839	0.00738813	0.0195555	38a	0.00583001	0.00419347	0.00790477	7a	0.00598802	0.00268229	0.0117208	7a	0.00973574	0.004365	0.0190195	1a	0.0119048	0.00128751	0.0542836	1				69	0.00704873	0.00553346	0.00885526
	American Indian/Alaska Native	2a	0.00154799	0.000321811	0.0049567	17a	0.00260816	0.00157864	0.0040781	2a	0.00171086	0.000355688	0.00547714	3a	0.00417246	0.00117651	0.0110929	1				1				24	0.00245173	0.00161239	0.00358467
	Asian or Pacific Islander	16a	0.0123839	0.00738813	0.0195555	58a	0.00889844	0.00683064	0.0114019	10a	0.00855432	0.00440639	0.0151214	4a	0.00556328	0.00188069	0.0131734	1a	0.0119048	0.00128751	0.0542836	1				89	0.00909184	0.00735351	0.0111203
	Unknown	18a	0.0139319	0.00857627	0.0214571	66a	0.0101258	0.00790728	0.012779	2b	0.00171086	0.000355688	0.00547714	9a	0.0125174	0.00621121	0.02272	1				1c	0.142857	0.0158765	0.500797	96	0.00980693	0.00799669	0.0119068
Rural-Urban Continuum Code 2003	Rural	15a	0.0116279	0.00681313	0.0186248	139a	0.0213879	0.0180804	0.0251215	27a	0.0231362	0.0156507	0.0329801	11a	0.0154062	0.00821212	0.0265043	1				1				192	0.0196701	0.0170558	0.0225691
	Metropolitan	1158a	0.897674	0.880246	0.913321	5528b	0.850592	0.84177	0.859103	992b	0.850043	0.828702	0.86965	625a,b	0.87535	0.849616	0.898049	76a,b	0.904762	0.828341	0.953935	71	1			8386	0.859133	0.852126	0.865928
	Urban	117a	0.0906977	0.0759419	0.107287	832b	0.12802	0.120063	0.136308	148b	0.126821	0.108659	0.146831	78a,b	0.109244	0.0879485	0.133698	8a,b	0.0952381	0.0460646	0.171659	1				1183	0.121197	0.114835	0.127783
Laterality	Right - origin of primary	639a	0.494582	0.467357	0.521831	3260a	0.500153	0.488017	0.512289	593a	0.507271	0.478624	0.535883	339a	0.471488	0.435176	0.508029	37a	0.440476	0.33782	0.547156	4a	0.571429	0.234501	0.861136	4872	0.497702	0.487799	0.507606
	Left - origin of primary	650a	0.503096	0.475851	0.530327	3218a	0.49371	0.481577	0.505848	562a	0.480753	0.452189	0.509412	378a	0.52573	0.489189	0.562064	46a	0.547619	0.441075	0.650944	3a	0.428571	0.138864	0.765499	4857	0.496169	0.486267	0.506074
	Bilateral, single primary	1a	0.000773994	8.35248e-05	0.00361196	1				1				1				1				1				1	0.000102155	1.10226e-05	0.000477394
	Only one side - side unspecified	1				17a	0.00260816	0.00157864	0.0040781	1a	0.000855432	9.23146e-05	0.00399133	1				1				1				18	0.0018388	0.00112948	0.00284189
	Paired site, but no information concerning laterality	2a	0.00154799	0.000321811	0.0049567	23a	0.00352869	0.00229929	0.00519801	13b	0.0111206	0.00624723	0.0184031	2a,b	0.00278164	0.00057847	0.0088934	1a,b	0.0119048	0.00128751	0.0542836	1				41	0.00418837	0.00305058	0.00561898
Primary Site - labeled	C69.3-Choroid	1082a	0.837461	0.816599	0.856814	5601a	0.859313	0.850713	0.867593	1000a	0.855432	0.834404	0.874703	633a	0.880389	0.855153	0.902571	66a	0.785714	0.689241	0.862894	6a	0.857143	0.499203	0.984123	8388	0.85688	0.849838	0.863712
	C69.4-Ciliary body	210a	0.162539	0.143186	0.183401	917a	0.140687	0.132407	0.149287	169a	0.144568	0.125297	0.165596	86a	0.119611	0.0974288	0.144847	18a	0.214286	0.137106	0.310759	1a	0.142857	0.0158765	0.500797	1401	0.14312	0.136288	0.150162
SEER historic stage A (1973-2015)	Local	1016a	0.913669	0.896084	0.929104	5118a	0.916383	0.908907	0.923428	897a	0.896104	0.876061	0.913861	559a	0.905997	0.881069	0.927127	67a	0.917808	0.838436	0.964962	51	1			7662	0.912904	0.906729	0.918794
	Regional	76a	0.0683453	0.0546262	0.0843071	378a	0.0676813	0.0613164	0.0744941	76a	0.0759241	0.0607315	0.0935638	44a	0.0713128	0.0529913	0.0936423	2a	0.0273973	0.00573608	0.0849868	1				576	0.0686286	0.0633681	0.0741866
	Distant	20a	0.0179856	0.0113728	0.0270984	89a	0.0159355	0.012897	0.0194754	28a	0.027972	0.0190757	0.0395894	14a	0.0226904	0.0130624	0.036771	4a	0.0547945	0.0187753	0.125017	1				155	0.0184678	0.0157509	0.0215166
Derived AJCC Stage Group, 6th ed (2004-2015)	I	238a	0.374214	0.337245	0.412325	1068a	0.375264	0.357609	0.393172	146a	0.332574	0.289715	0.377633	132a	0.373938	0.324659	0.425274	14a	0.424242	0.267839	0.593302	1a	0.25	0.0284709	0.716248	1599	0.370912	0.356583	0.385414
	II	246a	0.386792	0.349526	0.425086	1234a	0.433591	0.415459	0.451858	191a	0.43508	0.389256	0.481756	144a	0.407932	0.357588	0.459779	11a	0.333333	0.191718	0.502775	1				1826	0.423568	0.408873	0.438365
	III	140a,b	0.220126	0.189241	0.253551	494a	0.173577	0.159997	0.18782	88a,b	0.200456	0.165045	0.2398	65a,b	0.184136	0.146369	0.227057	7a,b	0.212121	0.100236	0.371971	3b	0.75	0.283752	0.971529	797	0.184876	0.173501	0.196673
	IV	12a	0.0188679	0.0103546	0.0317332	50a	0.0175685	0.0132189	0.0228979	14a	0.0318907	0.0183923	0.0515202	12a	0.0339943	0.018715	0.0568539	1a	0.030303	0.00328933	0.133024	1				89	0.0206449	0.0167158	0.0252171
Grade	Well differentiated; Grade I	21a	0.411765	0.284623	0.548609	64a	0.355556	0.288372	0.427342	7a	0.184211	0.0863785	0.328006	5a	0.263158	0.108233	0.484234	1				1,2				97	0.334483	0.282034	0.390217
	Moderately differentiated; Grade II	21a	0.411765	0.284623	0.548609	80a	0.444444	0.37322	0.517439	23a	0.605263	0.446847	0.748312	9a	0.473684	0.266285	0.688454	21	1			1,2				135	0.465517	0.408688	0.523031
	Poorly differentiated; Grade III	8a	0.156863	0.0770624	0.274277	32a	0.177778	0.127287	0.238531	6a	0.157895	0.0687036	0.296827	5a	0.263158	0.108233	0.484234	1				1,2				51	0.175862	0.135373	0.222783
	Undifferentiated; anaplastic; Grade IV	1a	0.0196078	0.00212385	0.0879932	4a	0.0222222	0.00754635	0.0519646	2a	0.0526316	0.0110971	0.158295	1				1				1,2				7	0.0241379	0.0108602	0.0468037
Note: Values in the same row and subtable not sharing the same subscript are significantly different at p< .05 in the two-sided test of equality for column proportions. Cells with no subscript are not included in the test. Tests assume equal variances.3
1. This category is not used in comparisons because its column proportion is equal to zero or one.
2. This category is not used in comparisons because the sum of case weights is less than two.
3. Tests are adjusted for all pairwise comparisons within a row of each innermost subtable using the Bonferroni correction.
Patients’ Characteristics - Detailed
		Marital status at diagnosis
		Single (never married)				Married (including common law)				Widowed				Divorced				Separated				Unmarried or Domestic Partner				Total
		Count	Column N %	95.0% Lower CL for Column N %	95.0% Upper CL for Column N %	Count	Column N %	95.0% Lower CL for Column N %	95.0% Upper CL for Column N %	Count	Column N %	95.0% Lower CL for Column N %	95.0% Upper CL for Column N %	Count	Column N %	95.0% Lower CL for Column N %	95.0% Upper CL for Column N %	Count	Column N %	95.0% Lower CL for Column N %	95.0% Upper CL for Column N %	Count	Column N %	95.0% Lower CL for Column N %	95.0% Upper CL for Column N %	Count	Column N %	95.0% Lower CL for Column N %	95.0% Upper CL for Column N %
Sex	Total	1292	1			6518	1			1169	1			719	1			84	1			7	1			9789	1
	Female	593	0.458978	0.431924	0.486217	2675	0.410402	0.398502	0.422381	923	0.789564	0.765499	0.812197	425	0.591099	0.554857	0.626609	51	0.607143	0.500526	0.706517	1	0.142857	0.0158765	0.500797	4668	0.476862	0.466976	0.486762
	Male	699	0.541022	0.513783	0.568076	3843	0.589598	0.577619	0.601498	246	0.210436	0.187803	0.234501	294	0.408901	0.373391	0.445143	33	0.392857	0.293483	0.499474	6	0.857143	0.499203	0.984123	5121	0.523138	0.513238	0.533024
Age Group in 20s	0-19	59	0.0456656	0.0352819	0.058081																					59	0.00602717	0.00463585	0.00771033
	20-39	230	0.178019	0.157893	0.199585	458	0.070267	0.0642521	0.0766634	3	0.0025663	0.000723296	0.0068328	32	0.0445063	0.031219	0.0614477	10	0.119048	0.0628805	0.200889					733	0.07488	0.0697915	0.0802198
	40-59	506	0.391641	0.365292	0.418475	2484	0.381098	0.369363	0.392939	70	0.0598802	0.0473548	0.0745808	320	0.445063	0.409018	0.481548	29	0.345238	0.250156	0.45078	3	0.428571	0.138864	0.765499	3412	0.348554	0.339161	0.358038
	60-79	414	0.320433	0.295412	0.346258	3080	0.472538	0.460432	0.484668	641	0.548332	0.519714	0.576711	337	0.468707	0.432418	0.505247	38	0.452381	0.349056	0.558925	3	0.428571	0.138864	0.765499	4513	0.461028	0.451166	0.470913
	80+	83	0.0642415	0.0518381	0.0785939	496	0.076097	0.0698476	0.0827226	455	0.389222	0.361574	0.417417	30	0.0417246	0.0289021	0.0582234	7	0.0833333	0.0380508	0.156642	1	0.142857	0.0158765	0.500797	1072	0.109511	0.10344	0.115812
Race recode (W, B, AI, API)	White	1240	0.959752	0.947988	0.969461	6339	0.972538	0.968358	0.976298	1148	0.982036	0.973185	0.988508	696	0.968011	0.953212	0.979058	82	0.97619	0.925817	0.99502	6	0.857143	0.499203	0.984123	9511	0.971601	0.968169	0.974753
	Black	16	0.0123839	0.00738813	0.0195555	38	0.00583001	0.00419347	0.00790477	7	0.00598802	0.00268229	0.0117208	7	0.00973574	0.004365	0.0190195	1	0.0119048	0.00128751	0.0542836					69	0.00704873	0.00553346	0.00885526
	American Indian/Alaska Native	2	0.00154799	0.000321811	0.0049567	17	0.00260816	0.00157864	0.0040781	2	0.00171086	0.000355688	0.00547714	3	0.00417246	0.00117651	0.0110929									24	0.00245173	0.00161239	0.00358467
	Asian or Pacific Islander	16	0.0123839	0.00738813	0.0195555	58	0.00889844	0.00683064	0.0114019	10	0.00855432	0.00440639	0.0151214	4	0.00556328	0.00188069	0.0131734	1	0.0119048	0.00128751	0.0542836					89	0.00909184	0.00735351	0.0111203
	Unknown	18	0.0139319	0.00857627	0.0214571	66	0.0101258	0.00790728	0.012779	2	0.00171086	0.000355688	0.00547714	9	0.0125174	0.00621121	0.02272					1	0.142857	0.0158765	0.500797	96	0.00980693	0.00799669	0.0119068
Rural-Urban Continuum Code 2003	Rural	15	0.0116279	0.00681313	0.0186248	139	0.0213879	0.0180804	0.0251215	27	0.0231362	0.0156507	0.0329801	11	0.0154062	0.00821212	0.0265043									192	0.0196701	0.0170558	0.0225691
	Metropolitan	1158	0.897674	0.880246	0.913321	5528	0.850592	0.84177	0.859103	992	0.850043	0.828702	0.86965	625	0.87535	0.849616	0.898049	76	0.904762	0.828341	0.953935	7	1			8386	0.859133	0.852126	0.865928
	Urban	117	0.0906977	0.0759419	0.107287	832	0.12802	0.120063	0.136308	148	0.126821	0.108659	0.146831	78	0.109244	0.0879485	0.133698	8	0.0952381	0.0460646	0.171659					1183	0.121197	0.114835	0.127783
Laterality	Right - origin of primary	639	0.494582	0.467357	0.521831	3260	0.500153	0.488017	0.512289	593	0.507271	0.478624	0.535883	339	0.471488	0.435176	0.508029	37	0.440476	0.33782	0.547156	4	0.571429	0.234501	0.861136	4872	0.497702	0.487799	0.507606
	Left - origin of primary	650	0.503096	0.475851	0.530327	3218	0.49371	0.481577	0.505848	562	0.480753	0.452189	0.509412	378	0.52573	0.489189	0.562064	46	0.547619	0.441075	0.650944	3	0.428571	0.138864	0.765499	4857	0.496169	0.486267	0.506074
	Bilateral, single primary	1	0.000773994	8.35248e-05	0.00361196																					1	0.000102155	1.10226e-05	0.000477394
	Only one side - side unspecified					17	0.00260816	0.00157864	0.0040781	1	0.000855432	9.23146e-05	0.00399133													18	0.0018388	0.00112948	0.00284189
	Paired site, but no information concerning laterality	2	0.00154799	0.000321811	0.0049567	23	0.00352869	0.00229929	0.00519801	13	0.0111206	0.00624723	0.0184031	2	0.00278164	0.00057847	0.0088934	1	0.0119048	0.00128751	0.0542836					41	0.00418837	0.00305058	0.00561898
Primary Site - labeled	C69.3-Choroid	1082	0.837461	0.816599	0.856814	5601	0.859313	0.850713	0.867593	1000	0.855432	0.834404	0.874703	633	0.880389	0.855153	0.902571	66	0.785714	0.689241	0.862894	6	0.857143	0.499203	0.984123	8388	0.85688	0.849838	0.863712
	C69.4-Ciliary body	210	0.162539	0.143186	0.183401	917	0.140687	0.132407	0.149287	169	0.144568	0.125297	0.165596	86	0.119611	0.0974288	0.144847	18	0.214286	0.137106	0.310759	1	0.142857	0.0158765	0.500797	1401	0.14312	0.136288	0.150162
SEER historic stage A (1973-2015)	Local	1016	0.913669	0.896084	0.929104	5118	0.916383	0.908907	0.923428	897	0.896104	0.876061	0.913861	559	0.905997	0.881069	0.927127	67	0.917808	0.838436	0.964962	5	1			7662	0.912904	0.906729	0.918794
	Regional	76	0.0683453	0.0546262	0.0843071	378	0.0676813	0.0613164	0.0744941	76	0.0759241	0.0607315	0.0935638	44	0.0713128	0.0529913	0.0936423	2	0.0273973	0.00573608	0.0849868					576	0.0686286	0.0633681	0.0741866
	Distant	20	0.0179856	0.0113728	0.0270984	89	0.0159355	0.012897	0.0194754	28	0.027972	0.0190757	0.0395894	14	0.0226904	0.0130624	0.036771	4	0.0547945	0.0187753	0.125017					155	0.0184678	0.0157509	0.0215166
Derived AJCC Stage Group, 6th ed (2004-2015)	I	238	0.374214	0.337245	0.412325	1068	0.375264	0.357609	0.393172	146	0.332574	0.289715	0.377633	132	0.373938	0.324659	0.425274	14	0.424242	0.267839	0.593302	1	0.25	0.0284709	0.716248	1599	0.370912	0.356583	0.385414
	II	246	0.386792	0.349526	0.425086	1234	0.433591	0.415459	0.451858	191	0.43508	0.389256	0.481756	144	0.407932	0.357588	0.459779	11	0.333333	0.191718	0.502775					1826	0.423568	0.408873	0.438365
	III	140	0.220126	0.189241	0.253551	494	0.173577	0.159997	0.18782	88	0.200456	0.165045	0.2398	65	0.184136	0.146369	0.227057	7	0.212121	0.100236	0.371971	3	0.75	0.283752	0.971529	797	0.184876	0.173501	0.196673
	IV	12	0.0188679	0.0103546	0.0317332	50	0.0175685	0.0132189	0.0228979	14	0.0318907	0.0183923	0.0515202	12	0.0339943	0.018715	0.0568539	1	0.030303	0.00328933	0.133024					89	0.0206449	0.0167158	0.0252171
Grade	Well differentiated; Grade I	21	0.411765	0.284623	0.548609	64	0.355556	0.288372	0.427342	7	0.184211	0.0863785	0.328006	5	0.263158	0.108233	0.484234									97	0.334483	0.282034	0.390217
	Moderately differentiated; Grade II	21	0.411765	0.284623	0.548609	80	0.444444	0.37322	0.517439	23	0.605263	0.446847	0.748312	9	0.473684	0.266285	0.688454	2	1							135	0.465517	0.408688	0.523031
	Poorly differentiated; Grade III	8	0.156863	0.0770624	0.274277	32	0.177778	0.127287	0.238531	6	0.157895	0.0687036	0.296827	5	0.263158	0.108233	0.484234									51	0.175862	0.135373	0.222783
	Undifferentiated; anaplastic; Grade IV	1	0.0196078	0.00212385	0.0879932	4	0.0222222	0.00754635	0.0519646	2	0.0526316	0.0110971	0.158295													7	0.0241379	0.0108602	0.0468037
Comparisons of Column Proportionsc
		Marital status at diagnosis
		Single (never married)	Married (including common law)	Widowed	Divorced	Separated	Unmarried or Domestic Partner
		(A)	(B)	(C)	(D)	(E)	(F)
Sex	Female	B( .018)		A( .000) B( .000) D( .000) E( .002) F( .000)	A( .000) B( .000)	B( .004)
	Male	C( .000) D( .000)	A( .018) C( .000) D( .000) E( .004)		C( .000)	C( .002)	C( .000)
Age Group in 20s	0-19		.a	.a	.a	.a	.a
	20-39	B( .000) C( .000) D( .000)	C( .000)		C( .000)	C( .000) D( .037)	.a
	40-59	C( .000)	C( .000)		B( .013) C( .000)	C( .000)	C( .001)
	60-79		A( .000)	A( .000) B( .000) D( .012)	A( .000)
	80+		D( .011)	A( .000) B( .000) D( .000) E( .000)
Race recode (W, B, AI, API)	White			A( .017)
	Black						.a
	American Indian/Alaska Native					.a	.a
	Asian or Pacific Islander						.a
	Unknown	C( .007)	C( .047)		C( .027)	.a	A( .046) B( .005) C( .000) D( .032)
Rural-Urban Continuum Code 2003	Rural					.a	.a
	Metropolitan	B( .000) C( .004)					.a
	Urban		A( .002)	A( .039)			.a
Laterality	Right - origin of primary
	Left - origin of primary
	Bilateral, single primary		.a	.a	.a	.a	.a
	Only one side - side unspecified	.a			.a	.a	.a
	Paired site, but no information concerning laterality			A( .023) B( .005)			.a
Primary Site - labeled	C69.3-Choroid
	C69.4-Ciliary body
SEER historic stage A (1973-2015)	Local						.a
	Regional						.a
	Distant						.a
Derived AJCC Stage Group, 6th ed (2004-2015)	I
	II						.a
	III						B( .036)
	IV						.a
Grade	Well differentiated; Grade I					.a	.a,b
	Moderately differentiated; Grade II					.a	.a,b
	Poorly differentiated; Grade III					.a	.a,b
	Undifferentiated; anaplastic; Grade IV				.a	.a	.a,b
Results are based on two-sided tests. For each significant pair, the key of the category with the smaller column proportion appears in the category with the larger column proportion. Significance level for upper case letters (A, B, C): .05
a. This category is not used in comparisons because its column proportion is equal to zero or one.
b. This category is not used in comparisons because the sum of case weights is less than two.
c. Tests are adjusted for all pairwise comparisons within a row of each innermost subtable using the Bonferroni correction.
